# Supplementary material for: Thermal optima in the hypoxia tolerance of marine ectotherms: Physiological causes and biogeographic consequences
Source: PLoS Biol. 2024 Jan 16;22(1):e3002443. doi: 10.1371/journal.pbio.3002443 (PMC10790991; doi:10.1371/journal.pbio.3002443)
Supplement: S1 Data — Experimentally determined Pcrit values and metabolic rates as well as estimates of the temperature sensitivity of ventilation, circulation, and metabolic rates of aquatic water breathers from published results. (XLSX) [file pbio.3002443.s002.xlsx]

## Sheet: Sludge worm
Sludge worm (Tubifex tubifex)
Wet Mass (g)	Temperature bin (Celcius)	pcrit umol/L		Temperature Bin (Celcius)	Metabolic rate (µmol O2 h-1 g-1)	Standard deviation (µmol O2 h-1 g-1)
0.0195	12	50.314		12	2.382	0.379166
0.005	12	22.043		15	3.128	0.457191
0.0142	12	61.157		18	4.178	0.577109
0.0247	12	31.059		21	6.147	0.407543
0.0266	12	28.94		24	7.838	1.31991
0.0097	12	44.265
0.004	12	50.408
	12	106.74
0.0154	12	76.103
0.0044	12	13.132
	12	69.282
0.0256	12	76.725
	12	18.702
0.0057	12	10.883
0.0253	12	75.545
0.0223	12	24.49
0.0148	12	113.27
0.0101	12	90.58
0.0119	12	13.065
0.0102	12	24.963
0.0141	12	26.14
0.0162	12	63.826
0.0131	12	9.53
0.0233	15	9.323
0.0131	15	40.17
0.0155	15	64.612
0.011	15	89.943
0.065	15	86.466
0.061	15	28.397
0.0059	15	53.023
0.0051	15	3.596
0.0059	15	32.663
0.0095	15	24.671
0.0031	15	28.267
0.0067	15	20.847
0.0058	15	93.957
0.0068	15	7.949
0.0119	15	94.483
0.0104	15	72.267
0.0049	15	35.253
	15	55.379
	15	95.434
	15	32.551
	18	21.553
0.0168	18	16.796
0.0111	18	21.9
0.0194	18	10.429
0.0086	18	11.843
0.0159	18	29.439
0.0063	18	11.014
	18	28.189
	18	29.454
	18	57.939
0.0119	18	8.763
0.0108	18	9.215
	18	25.582
0.0066	18	47.147
0.0068	18	12.368
0.0101	18	18.243
	18	10.211
	18	36.722
0.0132	18	50.741
0.0141	18	32.434
	18	53.106
0.0066	18	17.899
0.0121	18	19.428
0.0161	18	5.798
0.0133	18	72.104
0.0238	18	16.795
0.013	18	12.388
0.0124	18	13.851
0.0134	21	19.299
0.0078	21	93.79
0.0176	21	20.7
0.0278	21	23.575
0.0189	21	9.02
	21	9.615
	21	4.588
0.0101	21	29.81
0.0246	21	29.157
0.0108	21	2.202
0.0153	21	42.529
	21	30.936
0.0058	21	36.81
0.0269	21	2.673
0.015	21	9.629
0.0121	21	37.951
	21	12.258
	21	42.658
	21	61.823
	21	53.047
0.007	21	74.678
0.014	21	19.957
	21	22.084
0.0135	21	34.712
	24	86.594
0.012	24	19.416
0.0125	24	15.24
0.0084	24	39.174
0.0072	24	9.402
	24	25.425
0.0113	24	84.258
0.0097	24	62.617
0.0018	24	37.528
0.0128	24	10.977
	24	33.687
	24	63.739
0.071	24	56.022
0.004	24	27.881
	24	40.536
0.0067	24	99.751
	24	19.396
0.0085	24	92.639
0.0152	27	8.14496
	27	10.7616
0.0102	27	9.73745
	27	6.41039
	27	31.5557
0.0175	27	27.6056
0.0087	27	33.0225
0.0181	27	51.2787
	27	37.9956
0.0205	27	28.7992
0.0157	27	12.001
0.284	27	38.271
0.112	27	102.686
0.135	27	90.0197
0.056	27	31.6497
0.0106	27	22.6468
0.0122	27	35.1265
0.0081	27	52.2657
0.0112	27	31.1502

## Sheet: White urchin
White urchin (Lytechinus pictus)
Ash free dry mass (g)	Temperature bin (Celcius)	pcrit umol/L		Temperature Bin (Celcius)	Metabolic rate (µmol O2 h-1 g-1)	Standard deviation (µmol O2 h-1 g-1)
0.2942	14	11.401
0.357	14	34.394		6	1.77	0.89889
0.4215	14	37.5		10	2.97	0.599944
0.3346	14	53.543		14	7.02	2.64175
0.3542	14	44.906		22	9.99	3.0865
0.3028	14	19.824
0.1925	14	34.847
0.2089	14	31.058
0.229	10	20.041
0.302	10	34.526
0.3425	10	70.257
0.3759	10	57.285
0.3259	10	25.369
0.3235	10	20.49
0.2465	10	30.593
0.3161	10	81.976
0.2222	10	15.967
0.2882	10	53.356
0.2937	10	49.879
0.2349	6	49.344
0.3551	6	21.548
0.28	6	69.541
0.2394	6	20.233
0.2884	6	95.725
0.2497	6	55.135
0.2545	6	70.477
0.1588	6	55.992
0.2937	6	43.605
0.3339	6	35.915
0.2231	22	22.609
0.3586	22	22.646
0.334	22	21.105
0.2837	22	36.736
0.2329	22	64.464
0.2724	22	43.181
0.3013	22	61.227
0.2066	22	42.382
0.1866	22	27.782
	22	100.452
0.2013	22	45.955

## Sheet: Startlet sea anemone
Starlet sea anemone (Nematostella vectensis)
Wet Mass (g)	Temperature bin (Celcius)	pcrit umol/L		Temperature Bin (Celcius)	Metabolic rate (µmol O2 h-1 g-1)	Standard deviation (µmol O2 h-1 g-1)
0.0187	16	77.341
0.0189	16	12.981		12	0.785	0.0678421
0.0179	16	16.2		16	0.942	0.0679104
0.053	16	17.73		20	1.117	0.147277
0.0342	16	40.992		24	2.3	0.335794
0.0232	16	44.572		27	3.349	0.334038
0.0411	16	12.915
0.0265	16	24.682
0.0209	16	46.871
0.0433	16	51.806
0.0345	16	18.895
0.0271	16	25.905
0.0389	16	75.683
0.051	16	45.337
0.0294	16	24.049
0.0243	16	36.866
0.0346	16	37.287
0.0243	16	28.412
0.0291	12	22.483
0.0322	12	16.174
0.0165	12	55.414
0.0187	12	60.384
0.0202	12	53.149
0.0334	12	63.054
0.0228	12	50.617
0.0575	12	51.645
0.0125	12	22.614
0.0206	12	16.966
0.0197	12	15.101
0.0267	12	45.018
0.0222	12	29.632
0.0195	12	11.44
0.0513	12	25.677
0.0313	20	17.672
0.1654	20	11.254
0.0537	20	22.213
0.0287	20	21.117
0.0615	20	9.013
0.1529	20	30.563
0.0901	20	8.745
0.0887	20	34.084
0.1416	20	6.513
0.1009	20	28.581
0.0178	20	33.746
0.0375	20	39.188
0.03401	20	16.946
0.0342	20	47.13
0.1334	20	15.327
0.0214	20	49.558
0.0496	20	29.2
0.068	20	40.457
0.0613	20	10.427
0.129	24	12.059
0.079	24	32.452
0.0623	24	63.059
0.0774	24	84.342
0.184	24	52.196
0.0395	24	30.027
0.06	24	74.709
0.0299	24	43.152
0.0281	24	42.426
0.0361	24	8.875
0.0252	24	18.886
0.0489	24	7.833
0.0229	24	51.79
0.0224	24	45.802
0.0327	24	90.655
0.0101	27	13.069
0.0181	27	31.226
0.0345	27	33.554
0.0394	27	54.845
0.1072	27	46.626
0.0096	27	76.876
0.092	27	39.265
0.0147	27	69.602
0.0166	27	28.34
0.1421	27	35.363
0.0256	27	11.776
0.0185	27	31.085
0.1102	27	28.616
0.0198	27	76.296
0.0704	27	44.771
0.0196	27	36.69
0.088	27	66.97
0.1012	27	54.792
0.0202	27	57.687
0.0709	27	59.023
0.0293	27	35.39
0.0761	27	92.345
0.0445	27	65.508
0.0417	27	15.295
0.0364	27	52.67
0.0249	27	63.538
0.0322	31	56.951
0.0412	31	60.484
0.0308	31	41.553
0.0506	31	24.827
0.0298	31	77.376
0.034	31	64.351
0.0774	31	65.176
0.0183	31	98.567
0.1604	31	28.975
0.0512	31	35.159
0.0569	31	68.635
0.0844	31	46.542
0.0368	31	58.725
0.0612	31	59.305

## Sheet: Market squid
California market squid (Doryteuthis opalescens)
Number of animals	Temperature bin (Celcius)	pcrit kPa	pcrit_kPa_SE		Temperature Bin (Celcius)	Metabolic rate (mg O2 h-1 g-1)	Standard deviation (mg O2 h-1 g-1)
20	13	2.8169	0.0128937		7.5	0.318176	0.0328285
20	7.5	4.40321	0.0185302		10	0.342821	0.0110325
15	13	3.75681	0.0247724		13	0.409864	0.0329086
19	19	4.07384	0.0267445		16	0.515878	0.0182759
18	7.5	3.95118	0.039745		19	0.707508	0.0263514
30	13	2.69947	0.00845778
22	19	6.00178	0.0385459
24	7.5	2.92129	0.018462
21	16	4.63051	0.0420223
23	10	3.31463	0.0523795
24	16	2.98965	0.0236433
20	19	4.19138	0.0190568
20	10	4.22471	0.0543329
22	10	3.80479	0.0383041

## Sheet: supply_sensitivity_estimates
Species	Phylum	Habitat	Quantity	Sensitivity [eV]	Cold side [eV]	Warm side [eV]	Reference
Acipenser schrenckii	Chordata	Freshwater	ventilation frequency	0.39	0.42	0.31	Zhao ea '17 Aquaculture 48:5338-5345
Acipenser schrenckii	Chordata	Freshwater	ventilation stroke volume	0.24	0.15	0.2	Zhao ea '17 Aquaculture 48:5338-5345
Acipenser schrenckii	Chordata	Freshwater	ventilation rate	0.56	0.47	0.46	Zhao ea '17 Aquaculture 48:5338-5345
Acipenser schrenckii	Chordata	Freshwater	metabolic rate	0.51	0.4654	0.436713	Zhao ea '17 Aquaculture 48:5338-5345
Alitta succinea	Annelida	Marine	ventilation rate	0.33	0.72	0.04	Kristensen '83 Mar Ecol Prog Ser
Alitta succinea	Annelida	Marine	metabolic rate	0.62	nan	nan	Cammen '80 MarBiol 61: 9-20
Bidyanus bidyanus	Chordata	Freshwater	ventilation frequency	-0.03	0.02	-0.01	Patra ea '09 Environ. Toxicol. Chem. 28: 2182-2190
Busycon canaliculatum	Mollusca	Marine	heart rate	0.75	nan	nan	Defur & Mangum '79 CBP A 62: 283-294
Callinectes sapidus	Arthropoda	Marine	heart rate	0.67	nan	nan	Defur & Mangum '79 CBP A 62: 283-294
Callinectes sapidus	Arthropoda	Marine	metabolic rate	1.04	nan	nan	Batterton & Cameron '78 JExpZool 203: 403-418
Cancer magister	Arthropoda	Marine	heart rate	0.37	0.55	0.2	Florey & Kriebel '74 CBP A 48: 285-300
Carcinus maenas	Arthropoda	Marine	ventilation frequency	0.48	nan	nan	Taylor ea '73 JCompPhysiol 83: 95-115
Carcinus maenas	Arthropoda	Marine	heart rate	0.61	nan	nan	Taylor ea '73 JCompPhysiol 83: 95-115
Carcinus maenas	Arthropoda	Marine	metabolic rate	0.61	nan	nan	Klein Breteler '75 JSR 9: 243-254
Channa argus	Chordata	Freshwater	ventilation frequency	0.35	0.49	0.33	Xie ea '17 TURK J FISH AQUAT SC 17: 535-542
Channa argus	Chordata	Freshwater	ventilation stroke volume	0.35	0.51	0.6	Xie ea '17 TURK J FISH AQUAT SC 17: 535-542
Channa argus	Chordata	Freshwater	metabolic rate	0.68	0.978307	0.824771	Xie ea '17 TURK J FISH AQUAT SC 17: 535-542
Coryphaena hippurus	Chordata	Marine	ventilation frequency	0.37	0.42	0.32	Szyper & Lutnesky '91 Prog Fish-Cult 53: 166-172
Crangon crangon	Arthropoda	Marine	heart rate	0.58	0.34	0.48	Spaargaren '73 CBP A 45: 773-786
Crangon crangon	Arthropoda	Marine	metabolic rate	0.47	nan	nan	Van Donk & Wilde '81 JSR 15: 54-64
Cyprinus carpio	Chordata	Freshwater	heart rate	0.62	nan	nan	Stecyk & Farrell '06 Physiol. Biochem. Zool. 79: 614-627
Cyprinus carpio	Chordata	Freshwater	circulation stroke volume	0.12	nan	nan	Stecyk & Farrell '06 Physiol. Biochem. Zool. 79: 614-627
Cyprinus carpio	Chordata	Freshwater	circulation rate	0.58	nan	nan	Stecyk & Farrell '06 Physiol. Biochem. Zool. 79: 614-627
Cyprinus carpio	Chordata	Freshwater	metabolic rate	0.45	nan	nan	Clarke & and Johnson, '99
Dentex dentex	Chordata	Marine	ventilation frequency	0.34	0.11	0.35	Valverde et al. '06
Diplodus puntazzo	Chordata	Marine	ventilation frequency	0.18	0.2	0.17	Cerezo & Garcia Garcia '04 J Appl. Ichthyol. 20: 488-492
Gadus morhua	Chordata	Marine	heart rate	0.26	0.56	-0.757247	Gollock '06 J. Exp. Biol. 209: 2961-2970
Gadus morhua	Chordata	Marine	circulation stroke volume	0.18	0.03	0.498091	Gollock '06 J. Exp. Biol. 209: 2961-2970
Gadus morhua	Chordata	Marine	circulation rate	0.4	0.61	-0.396818	Gollock '06 J. Exp. Biol. 209: 2961-2970
Gadus morhua	Chordata	Marine	metabolic rate	0.67	0.753197	0.36216	Gollock '06 J. Exp. Biol. 209: 2961-2970
Leiopotherapon unicolor	Chordata	Freshwater	ventilation frequency	0.25	0.46	0.12	Gehrke '88 CBP A 89: 587-592
Leiopotherapon unicolor	Chordata	Freshwater	heart rate	0.39	0.67	0.27	Gehrke '88 CBP A 89: 587-592
Leiopotherapon unicolor	Chordata	Freshwater	metabolic rate	0.58	0.53502	0.70559	Gehrke '88 CBP A 89: 587-592
Libinia emarginata	Arthropoda	Marine	heart rate	0.48	nan	nan	Defur & Mangum '79 CBP A 62: 283-294
Limulus polyphemus	Arthropoda	Marine	heart rate	0.42	nan	nan	Defur & Mangum '79 CBP A 62: 283-294
Lysmata seticaudata	Arthropoda	Marine	heart rate	0.56	0.51	0.53	Spaargaren '73 CBP A 45: 773-786
Maja squinado	Arthropoda	Marine	ventilation frequency	0.04	0.7	-0.68	Frederich & Portner '00 AM J PHYSIOL-REG I 279: R1531-R1538
Maja squinado	Arthropoda	Marine	heart rate	0.11	0.45	-0.33	Frederich & Portner '00 AM J PHYSIOL-REG I 279: R1531-R1538
Melanotaenia duboulayi	Chordata	Freshwater	ventilation frequency	0.11	0.16	0.22	Patra ea '09 Environ. Toxicol. Chem. 28: 2182-2190
Nereis diversicolor	Annelida	Marine	ventilation rate	0.22	0.71	-0.06	Kristensen '83 Mar Ecol Prog Ser
Nereis virens	Annelida	Marine	heart rate	0.54	0.88	-0.01	Defur & Mangum '79 CBP A 62: 283-294
Nereis virens	Annelida	Marine	ventilation rate	0.3	nan	nan	Kristensen '83 Mar Ecol Prog Ser
Noetia ponderosa	Mollusca	Marine	heart rate	0.9	nan	nan	Defur & Mangum '79 CBP A 62: 283-294
Oncorhynchus mykiss	Chordata	Anadromous	ventilation frequency	0.09	0.24	-0.16	Patra ea '09 Environ. Toxicol. Chem. 28: 2182-2190
Oncorhynchus nerka	Chordata	Anadromous	circulation rate	0.18	0.24	0.06	Davis '68 PhD diss. UBC
Oncorhynchus nerka	Chordata	Anadromous	circulation stroke volume	-0.14	-0.14	-0.22	Davis '68 PhD diss. UBC
Oncorhynchus nerka	Chordata	Anadromous	heart rate	0.46	nan	nan	Davis '68 PhD diss. UBC
Oncorhynchus nerka	Chordata	Anadromous	metabolic rate	0.47	0.464776	1.02255	Davis '68 PhD diss. UBC
Oncorhynchus nerka	Chordata	Anadromous	ventilation frequency	0.46	nan	nan	Davis '68 PhD diss. UBC
Orthodon microlepidotus	Chordata	Freshwater	ventilation frequency	0.17	nan	nan	Campagna & Cech '81 J. Fish Biol. 19: 581-591
Orthodon microlepidotus	Chordata	Freshwater	ventilation stroke volume	0.4	nan	nan	Campagna & Cech '81 J. Fish Biol. 19: 581-591
Orthodon microlepidotus	Chordata	Freshwater	ventilation rate	0.67	nan	nan	Campagna & Cech '81 J. Fish Biol. 19: 581-591
Orthodon microlepidotus	Chordata	Freshwater	metabolic rate	0.48	nan	nan	Campagna & Cech '81 J. Fish Biol. 19: 581-591
Pagothenia borchgrevinki	Chordata	Marine	ventilation frequency	0.43	0.24	0.8	Robinson ea '11 Polar Biology 34: 371-379
Pagothenia borchgrevinki	Chordata	Marine	heart rate	0.25	0.15	0.44	Robinson ea '11 Polar Biology 34: 371-379
Palaemon serratus	Arthropoda	Marine	heart rate	0.14	0.17	0.14	Spaargaren '73 CBP A 45: 773-786
Pholis gunnellus	Chordata	Marine	ventilation frequency	0.23	0.28	0.22	Laming '83 CBP A 76: 71-73
Piaractus mesopotamicus	Chordata	Freshwater	ventilation frequency	0.42	0.55	0.26	Aguiar ea '02 J. Therm. Biol. 27:299-308
Piaractus mesopotamicus	Chordata	Freshwater	ventilation stroke volume	0.08	0.03	0.16	Aguiar ea '02 J. Therm. Biol. 27:299-308
Piaractus mesopotamicus	Chordata	Freshwater	ventilation rate	0.5	0.58	0.45	Aguiar ea '02 J. Therm. Biol. 27:299-308
Piaractus mesopotamicus	Chordata	Freshwater	heart rate	0.54	0.72	0.26	Aguiar ea '02 J. Therm. Biol. 27:299-308
Piaractus mesopotamicus	Chordata	Freshwater	metabolic rate	0.35	0.315816	0.250977	Aguiar ea '02 J. Therm. Biol. 27:299-308
Platichthys stellatus	Chordata	Marine	ventilation rate	0.9	1.0125	-0.310117	Watters & Smith '73 Marine Biology 19: 133-148
Platichthys stellatus	Chordata	Marine	circulation rate	0.51	0.89	-1.21	Watters & Smith '73 Marine Biology 19: 133-148
Platichthys stellatus	Chordata	Marine	metabolic rate	0.68	0.74	0.27	Watters & Smith '73 Marine Biology 19: 133-148
Prochilodus scrofa	Chordata	Freshwater	ventilation frequency	0.53	-0.05	1.02	Fernandes ea '95 J. Fish Biol. 46: 123-133
Prochilodus scrofa	Chordata	Freshwater	ventilation stroke volume	0.29	0.94	-0.38	Fernandes ea '95 J. Fish Biol. 46: 123-133
Prochilodus scrofa	Chordata	Freshwater	ventilation rate	0.77	0.76	0.63	Fernandes ea '95 J. Fish Biol. 46: 123-133
Prochilodus scrofa	Chordata	Freshwater	metabolic rate	0.58	0.35636	0.563766	Fernandes ea '95 J. Fish Biol. 46: 123-133
Sander lucioperca	Chordata	Freshwater	ventilation frequency	0.75	0.59	1.11	Frisk ea '12 Aquaculture 324:151-157
Sander lucioperca	Chordata	Freshwater	metabolic rate	0.56	0.503909	0.828249	Frisk ea '12 Aquaculture 324:151-157
Scyliorhinus canicula	Chordata	Marine	heart rate	0.46	nan	nan	Taylor ea '77 J. Exp. Biol. 70: 57-75
Scyliorhinus canicula	Chordata	Marine	metabolic rate	0.64	nan	nan	Butler and Taylor, '75
Solea solea	Chordata	Marine	metabolic rate	0.41	0.548956	0.697399	Lefrancois & Claireaux '03 Mar. Ecol. Prog. Ser 259: 273-284
Solea solea	Chordata	Marine	heart rate	0.63	nan	nan	Lefrancois & Claireaux '03 Mar. Ecol. Prog. Ser 259: 273-284

## Sheet: demand_sensitivity_estimates
Species	Emet (eV)	Reference
'Acanthephyra acutifrons'	0.0402	'Cowles ea '91 MarBiol 110: 75-83'
'Acanthephyra curtirostris'	0.0439	'Childress '75 CBP 50A: 787-799'
'Acanthephyra purpurea'	0.8407	'Donnelly & Torres '88 MarBiol 97: 483-494'
'Acanthephyra smithi'	0.3132	'Cowles ea '91 MarBiol 110: 75-83'
'Acanthocyclops viridis'	0.1366	'Laybourn-Parry & Tinson '85 Oecologia 65: 566-572'
'Acipenser brevirostrum'	NaN	'Campbell and Goodman, 2004'
'Actinia equina'	0.6793	'Ivleva '73 PArHybiol 20: 283-300'
'Aequorea victoria'	1.0785	'Larson '87 CBP 87A: 93-100'
'Agapetus fuscipes'	0.2557	'Castro '75 ArHybiol Suppl 45: 305-375'
'Aglantha digitale'	1.609	'Ikeda & Skjoldal '89 MarBiol 100: 173-183'
'Alitta succinea'	1.1779	'Sturdivant et al., 2015'
'Anax junius'	0.6803	'Petitpren & Knight '70 JInsectPhys 16: 449-459'
'Anguilla japonica'	NaN	'Chan, D. K., & Woo, N. Y. (1978). Effect of cortisol on the É'
'Anguilla rostrata'	0.9262	'Holmberg, B., & Saunders, R. L. (1979). The effects of pentaÉ'
'Anthopleura elegantissima'	1.4767	'Fitt & Pardy '81 MarBiol 61: 199-205'
'Apostichopus japonicus'	0.4965	'Dong ea '06 Aquacult 255: 514-521'
'Asellopsis intermedia'	0.6258	'Lasker ea '70 JMBAssUK 50: 147-160'
'Asellus aquaticus'	0.7011	'Adcock '82 FreshwBiol 12'
'Aurelia aurita'	0.322	'Larson '87 CBP 87A: 93-100'
'Balanus balanoides'	0.7856	'Barnes & Barnes '69 JEMBE 4: 36-50'
'Balanus balanus'	0.8399	'Barnes & Barnes '69 JEMBE 4: 36-50'
'Balanus glandula'	0.2973	'Wu & Levings '78 MarBiol 45: 225-235'
'Barbus aeneus'	0.7243	'ClarkeÊand Johnson, 1999'
'Bathyporeia pelagica'	0.8324	'Fish & Preece '70 MarBiol 5: 22-28'
'Bathyporeia pilosa'	0.879	'Fish & Preece '70 MarBiol 5: 22-28'
'Bellapiscis lesleyae'	0.7199	'Hilton et al., 2008'
'Bellapiscis medius'	0.9886	'Hilton et al., 2008'
'Brachionus calyciflorus'	1.3174	'Leimeroth '80 Hybiol 73: 195-197'
'Brachionus plicatilis'	0.379	'Doohan '73 Oecologia 13: 351-362'
'Bythograea thermydron'	0.563	'Mickel & Childress '82 PhysZool 55: 199-207'
'Calanus minor'	1.2585	'Ivleva '80 IRGHybiol 65: 1-47'
'Calanus pacificus'	0.3163	'Vidal '80 MarBiol 56: 195-202'
'Callinectes sapidus'	1.0398	'Batterton & Cameron '78 JExpZool 203: 403-418'
'Calliopius laeviusculus'	0.6904	'Dagg '76 IRGHybiol 61: 297-352'
'Cancer irroratus'	NaN	'Vargo and Sastry, 1977; Depth: Haefner, P.A., 2007'
'Capitella capitata'	0.6474	'Cammen '85 MEPS 21: 163-167'
'Carassius carassius'	0.1572	''
'Carcinus maenas'	0.6134	'Klein Breteler '75 JSR 9: 243-254'
'Centropristis striata'	0.6248	'Slesinger et al, unpublished'
'Chaoborus trivittatus'	0.4529	'Gigure '80 LimnOc 25: 922-928'
'Chelophyes appendiculata'	2.138	'Biggs '77 LimnOc 22: 108-117'
'Chionoecetes bairdi'	1.7752	'Paul & Fuji '89 JCrBiol 9: 25-36'
'Chironomus anthracinus'	0.6211	'Hamburger ea '94 Hybiol 294: 43-50'
'Chironomus sp.'	0.42	'T‡trai '82 Hybiol 96: 129-135'
'Chromis atripectoralis'	0.9914	'Gardiner et al., 2010'
'Chthalamus stellatus'	0.9175	'Barnes & Barnes '69 JEMBE 4: 36-50'
'Cirolana imposita'	1.5476	'Shafir & Field '80 MEPS 3: 203-215'
'Concholepas concholepas'	0.5863	'Navarro & Torrijos '94 CBP 108A: 39-46'
'Corophium curvispinum'	0.4011	'Musk— ea '95 PArHybiol 42: 547-558'
'Crangon crangon'	0.472	'Van Donk & Wilde '81 JSR 15: 54-64'
'Crassostrea gigas'	0.5443	'Gerdes '83 Aquaculture 31: 221-231'
'Crassostrea virginica'	0.5325	'Dame '72 MarBiol 17: 243-250'
'Cyanea capillata'	0.7508	'Larson '87 CBP 87A: 93-100'
'Cyclopterus lumpus'	0.4128	'Killen, S. S., Costa, I., Brown, J. A., & Gamperl, A. K. (20É'
'Cyprideis torosa'	0.4786	'Herman & Heip '82 Oecologia 54: 300-303'
'Cyprinis carpio'	0.4537	'ClarkeÊand Johnson, 1999'
'Daphnia pulex'	0.4035	'Goss & Bunting '80 CBP 66A: 651-658'
'Dentex dentex'	NaN	'Valverde et al., 2006'
'Diaptomus arcticus'	0.4824	'Comita '68 LimnOc 13: 51-57'
'Diaptomus clavipes'	0.6594	'Comita '68 LimnOc 13: 51-57'
'Diaptomus leptopus'	0.6291	'Comita '68 LimnOc 13: 51-57'
'Diaptomus oregonensis'	0.5773	'Comita '68 LimnOc 13: 51-57'
'Diaptomus siciloides'	0.7025	'Comita '68 LimnOc 13: 51-57'
'Diplodus puntazzo'	NaN	'Cerezo and Garcia, 2004'
'Donax incarnatus'	2.7598	'McLusky & Stirling '75 CBP 51A: 943-947'
'Donax serra'	0.9129	'Dye '79 CPB 63A: 405-409'
'Donax sordidus'	0.4649	'Dye '79 CPB 63A: 405-409'
'Donax vittatus'	0.6438	'Ansell '73 JEMBE 11: 311-328'
'Doryteuthis pealeii'	NaN	'Birk unpublished'
'Dosidicus gigas'	0.5416	'Trueblood and Seibel, 2013'
'Dysidea avara'	0.6511	'Ribes '98 Ph.D. Univ. Barcelona, Spain'
'Elminius modestus'	0.5746	'Harms '87 HelgolWM 41: 45-67'
'Eucidaris tribuloides'	0.299	'McPherson '58 BiolBull 135: 308-321'
'Eucyclops agilis'	0.6271	'Laybourn-Parry & Tinson '85 Oecologia 65: 566-572'
'Euphausia hanseni'	0.3995	'Werner ea '12 AJMS 34: 391Ð399'
'Euphausia superba'	0.9654	'Rakusa-Suszcewski & Opalinski '78 PArHybiol 25: 633-641'
'Eurythium limosum'	0.3843	'Koch '99 Ph.D. Thesis Univ. Bremen, Germany'
'Forskalia sp.'	1.3446	'Biggs '77 LimnOc 22: 108-117'
'Funchalia villosa'	0.5997	'Donnelly & Torres '88 MarBiol 97: 483-494'
'Gadus Morhua'	NaN	'Schurmann and Stevenson, 1992'
'Gadus morhua'	0.519	'Soofiani, N. M., & Priede, I. G. (1985). Aerobic metabolic sÉ'
'Gadus ogac'	0.2011	'Bushnell, P. G., Steffensen, J. F., Schurmann, H., & Jones, É'
'Gammarus fossarum'	1.0065	'Franke '77 ArHybiol 48: 369-411'
'Gammarus pseudolimnaeus'	NaN	'Hoback and Barnhart, 1996'
'Gaussia princeps'	0.1464	'Childress '75 CBP 50A: 787-799'
'Gennadas valens'	0.6964	'Donnelly & Torres '88 MarBiol 97: 483-494'
'Gibberulus gibbosus'	0.4918	'Lefevre et al., 2015'
'Gobiodon erythrospilus'	0.7242	'Sorsen 2014'
'Gobiodon histrio'	1.2281	'Sorsen 2014'
'Halocynthia papillosa'	0.8999	'Ribes '98 Ph.D. Univ. Barcelona, Spain'
'Holothuria tubulosa'	0.543	'Coulon ea '92 MarEcol 13: 63-68'
'Hyperiella antarctica'	0.5746	'Hirche '84 CBP 77A: 361-368'
'Idotea balthica'	2.9525	'Strong & Daborn '79 JEMBE 41'
'Lensia canoidea'	1.069	'Ivleva & Litovchenko '78 BiolMorjaKiev 46: 3-25'
'Lepas fascicularis'	1.6749	'Ivleva '80 IRGHybiol 65: 1-47'
'Littorina obtusata'	0.5198	'McMahon ea '95 Hybiol 309: 89-100'
'Littorina saxatilis'	0.8685	'McMahon ea '95 Hybiol 309: 89-100'
'Liza dumerili'	0.854	'ClarkeÊand Johnson, 1999'
'Loligo opalescens'	0.6422	'O'Dor '82 CanJFAS 39: 580-587'
'Longipedia helgolandica'	0.8015	'Coull & Vernberg '70 MarBiol 5: 341-344'
'Lophelia pertusa'	NaN	'Dodds et al., 2007'
'Lottia kogamogai'	0.6317	'Niu ea '99 BullFacFishHokkaido 50: 61-70'
'Maja brachydactyla'	NaN	'Cerezo Valverde et al 2012'
'Melanostigma pammelas'	1.6821	'Belman and Gordon, 1979'
'Mnemiopsis leidyi'	0.5569	'Anninskii & Abolmasova '00 Oceanology 40: 729-735'
'Modiola adriatica'	0.8008	'Ivleva '73 PArHybiol 20: 283-300'
'Morone saxatilis'	0.5787	'Neumann, D. A., O'Connor, J. M., & Sherk, J. A. (1981). OxygÉ'
'Mulinia lateralis'	0.5281	'Kennedy & Mihursky '72 ChesapSci 13: 1-22'
'Mya arenaria'	0.377	'Kennedy & Mihursky '72 ChesapSci 13: 1-22'
'Mysis relicta'	0.3945	'Foulds & Roff '76 CanJZool 54: 377-385'
'Mytilus sp.'	0.2163	'Artigaud et al., 2014'
'Nauticaris marionis'	1.6167	'Pakhomov ea '99 PolBiol 21: 112-121'
'Nautilus pompilius'	0.6745	'Boutilier ea '96 Nature 380: 534-536'
'Nematoscelis megalops'	0.5854	'Werner ea '12 AJMS 34: 391Ð399'
'Neocalanus sp.'	0.5387	'Vidal & Whitledge '82 JPlRes 4: 77-84'
'Nepa rubra'	1.1874	'Waitzbauer '78 Oecologia 33: 235-253'
'Nephrops norvegicus'	0.934	'Bridges & Brand '80 MEPS 2: 133-141'
'Nereis succinea'	0.622	'Cammen '80 MarBiol 61: 9-20'
'Nerita articulata'	0.3133	'Houlihan '79 JEMBE 41: 143-161'
'Notostomus elegans'	1.1179	'Cowles ea '91 MarBiol 110: 75-83'
'Notostomus gibbosus'	1.3287	'Cowles et al., 1991'
'Octopus briareus'	0.6097	'Borer & Lane '71 JEMBE 7: 263-269'
'Octopus vulgaris'	NaN	'Parra ea '00 JMBAssUK 80: 557-558'
'Oikopleura dioica'	0.5762	'Gorsky ea '87 MarBiol 94: 191-201'
'Ophiothrix fragilis'	0.5677	'MignŽ & Davolt '97 MarBiol 127: 699-704'
'Oplophorus gracilirostris'	0.3578	'Donnelly & Torres '88 MarBiol 97: 483-494'
'Oplophorus spinosus'	0.7308	'Cowles ea '91 MarBiol 110: 75-83'
'Orchomene plebs'	0.6939	'Rakusa-Suszcewski & Lach '91 Hybiol 223: 177-180'
'Oreochromis niloticus'	NaN	'Farmer, G. J., & Beamish, F. W. H. (1969). Oxygen consumptioÉ'
'Ostrea edulis'	0.5855	'Rodhouse '78 JEMBE 34: 1-22'
'Ovalipes punctatus'	0.4871	'Du Preez '83 CBP 75A: 353-362'
'Pachygrapsus gracilis'	0.4613	'Koch '99 Ph.D. Thesis Univ. Bremen, Germany'
'Palaemon pacificus'	0.743	'Emmerson '85 CBP 81A: 71-78'
'Palaemonetes pugio'	NaN	'Gardiner et al., 2010'
'Palaemonetes vulgaris'	NaN	'Miller et al 2002'
'Pandalus borealis'	0.576	'Schmid '96 BPF 202: 1-92'
'Pandalus platyceros'	NaN	'Childress ea '90 DSR 37: 929-949'
'Panulirus cygnus'	0.6761	'Crear and Forteath 2001'
'Panulirus interruptus'	NaN	'Ocampo et al 2003'
'Panulirus interuptus'	0.601	'Winget '69 BiolBull 136: 301-312'
'Parabramis pekinensis'	0.3533	''
'Paralichthys dentatus'	0.6878	'Caposella et al., 2012'
'Paramoera walkeri'	1.3014	'Rakusa-Suszcewski & Klekowski '73 PArHybiol 20: 475-488'
'Patinopecten yessoensis'	0.4177	'Fuji & Hashizume '74 BullFacFishHokkaido 25: 7-19'
'Pecten maximus'	0.132	'Artigaud et al., 2014'
'Pectinaria californiensis'	0.5285	'Nichols '75 EcolMonogr 45: 57-82'
'Penaeus aztecus'	NaN	'Sanchez ea '91 CBP 100A: 69-73'
'Penaeus californiensis'	0.1717	'Villarreal & Ocampo '93 CBP 106A: 97-101'
'Penaeus esculentus'	0.7404	'Dall '86 JEMBE 96: 57-74'
'Penaeus vannamei'	NaN	'Martinez Palacios ea '96 JAquaTrop 11: 59-65'
'Phorgulsergia bisulcata'	0.4247	'Cowles ea '91 MarBiol 110: 75-83'
'Phronima & Phronimella'	2.2823	'Ivleva '80 IRGHybiol 65: 1-47'
'Platichthys flesus'	0.6487	'Duthie, G. G. (1982). The respiratory metabolism of temperatÉ'
'Pleuroncodes planipes'	0.5715	'Childress '75 CBP 50A: 787-799'
'Pleuronectes platessa'	0.6837	'Priede, I. G., & Holliday, F. G. T. (1980). The use of a newÉ'
'Polinices catena'	0.2832	'MacŽ & Ansell '82 JEMBE 60: 275-292'
'Pontella sp.'	1.0359	'Ivleva '80 IRGHybiol 65: 1-47'
'Portunus trituberculatus'	0.6333	'Tamanoi ea '79 BullFacFishNagasaki 47: 21-26'
'Pyrrhosoma nymphula'	0.7809	'Lawton '71 JAnimEcol 40: 385-423'
'Riftia pachyptila'	0.5067	'Childress ea '84 MarBiol 83: 109-124'
'Sagitta sp.'	0.3949	'Nival ea '72 MarBiol 17: 63-76'
'Salmo salar'	NaN	'Remen et al., 2013'
'Salpa fusiformis'	0.87	'Cetta ea '86 MarBiol 91: 529-537'
'Saratherodon mossambicus'	0.5709	'ClarkeÊand Johnson, 1999'
'Sciaenops ocellatus'	0.4344	'Ern et al. 2016'
'Scolecithrix danae'	1.7578	'Ivleva '80 IRGHybiol 65: 1-47'
'Scrobicularia plana'	0.6612	'Hughes '70 JAnimEcol 39: 357-381'
'Scyliorhinus canicula'	0.6436	'Butler and Taylor, 1975'
'Sepia officinalis'	NaN	'Rosa et al., 2013'
'Sepioteuthis lessoniana'	0.5129	'Segawa '95 FishSci 61: 743-746'
'Sergia fulgens'	0.7696	'Cowles ea '91 MarBiol 110: 75-83'
'Sergia grandis'	0.5508	'Donnelly and Torres 1988'
'Sergia tenuiremis'	0.3535	'Cowles ea '91 MarBiol 110: 75-83'
'Simocephalus vetulus'	0.0441	'Sharma & Pant '84 Hybiol 111: 37-42'
'Stenobrachius leucopsarus'	0.692	'Torres et al., 1979'
'Stichopus chloronotus'	2.627	'Uthicke '98 in Mooi & Telford (eds) Proc. 9th IEC: 531-536'
'Strongylocentrotus droebachiensis'	0.4875	'Percy '72 PhysZool 45: 277-289'
'Strongylocentrotus intermedius'	0.4549	'Sedova '00 RussJMarBiol 26: 51-53'
'Styela plicata'	0.3466	'Fisher '76 BiolBull 151: 297-305'
'Systellaspis debilis'	0.4187	'Davenport & Trueman '85 CBP 81A: 857-863'
'Talorchestia margaritae'	0.4924	'Venables '81 Crustaceana 41: 89-94'
'Tarletonbeania crenularis'	NaN	'Torres et al., 1979'
'Tautogolabrus adspersus'	0.327	'Corkum and Gamperl, 2009'
'Thais coronata'	0.5067	'Koch '99 Ph.D. Thesis Univ. Bremen, Germany'
'Theodoxus fluviatilis'	0.6066	'Hamburger & Dall '90 Hybiol 199: 117-130'
'Theristus floridanus'	0.4206	'Wieser & Schiemer '77 JEMBE 26: 97-106'
'Thysanoessa inermis'	0.1665	'Sameoto '76 CanJFAS 33: 2568-2576'
'Thysanoessa raschii'	0.2501	'Agersted ea '11 MarBiol 158: 1387-1402'
'Thysanoessa sp.'	0.3669	'BŒmstedt '79 in Naylor & Hartnoll (eds) Proc. 13th EMBS: 267É'
'Thysanoessa spinifera'	0.8401	'Tremblay '13 PhD Thesis'
'Tigriopus brevicornis'	0.562	'Pcrit: McAllen et al., 1999; Mass: McAllen and Taylor 2001'
'Tilapia mossambica'	0.4483	'ClarkeÊand Johnson, 1999'
'Tinodes waeneri'	1.018	'Hamburger & Dall '90 Hybiol 199: 117-130'
'Transennella tantilla'	0.9558	'Pamatmat '69 AmZool 9: 418-426'
'Uca cumulanta'	1.9376	'Koch '99 Ph.D. Thesis Univ. Bremen, Germany'
'Uca maracoani'	0.1524	'Koch '99 Ph.D. Thesis Univ. Bremen, Germany'
'Uca rapax'	0.6347	'Koch '99 Ph.D. Thesis Univ. Bremen, Germany'
'Undinula vulgaris'	1.1217	'Ivleva '80 IRGHybiol 65: 1-47'
'Zoarces viviparus'	NaN	'Portner and Knust, 2008'
